# Supplementary material for: Novel and Practical Scoring Systems for the Diagnosis of Thyroid Nodules
Source: PLoS One. 2016 Sep 21;11(9):e0163039. doi: 10.1371/journal.pone.0163039 (PMC5031406; doi:10.1371/journal.pone.0163039)
Supplement: S1 Dataset — (XLSX) [file pone.0163039.s001.xlsx]

## Sheet: Sheet1
number	sex	age	US	FNAB分级	gene	pathology
1	female	38	4a	Thy2	negative	benign
2	female	34	5	Thy5	BRAF V600E	PTC
3	female	34	5	Thy4	BRAF V600E	PTC
4	female	54	4b	Thy2	negative	benign
5	female	23	4b	Thy2	negative	benign
6	male	56	4a	Thy1	negative	benign
7	male	64	4a	Thy1	negative	benign
8	female	56	4b	Thy3a	negative	benign
9	female	44	4b	Thy2	negative	benign
10	male	24	4c	Thy4	RET/PTC3	PTC
11	female	43	4b	Thy2	negative	benign
12	female	45	5	Thy4	BRAF V600E	PTC
13	male	24	5	Thy4	negative	PTC
14	female	64	4b	Thy2	negative	benign
15	female	59	4b	Thy2	negative	benign
16	female	24	4a	Thy1	negative	benign
17	female	64	4a	Thy1	negative	benign
18	female	44	4b	Thy2	negative	benign
19	female	54	4b	Thy2	negative	benign
20	male	61	4a	Thy1	negative	benign
21	female	34	4c	Thy4	negative	PTC
22	male	29	5	Thy4	BRAF V600E	PTC
23	female	34	4a	Thy1	negative	benign
24	female	27	4a	Thy1	negative	benign
25	female	34	4c	Thy4	negative	PTC
26	female	54	4a	Thy2	negative	benign
27	female	34	4a	Thy1	negative	benign
28	female	50	4a	Thy2	negative	benign
29	female	31	4c	Thy1	negative	benign
30	female	50	4b	Thy2	negative	benign
31	male	28	4c	Thy4	BRAF V600E	microPTC
32	female	40	4c	Thy4	BRAF V600E	PTC
33	female	45	4c	Thy1	negative	benign
34	female	50	4b	Thy1	negative	benign
35	female	73	4b	Thy2	negative	benign
36	male	39	5	Thy1	negative	PTC
37	female	34	4b	Thy1	negative	benign
38	female	59	4c	Thy3a	negative	benign
39	male	66	4b	Thy1	negative	benign
40	female	36	4b	Thy1	negative	benign
41	female	47	4b	Thy2	negative	benign
42	female	52	4c	Thy2	negative	benign
43	female	29	4c	Thy5	BRAF V600E	PTC
44	female	41	4c	Thy1	negative	PTC
45	female	27	4b	Thy2	negative	benign
46	female	27	4b	Thy1	negative	benign
47	female	27	4a	Thy1	negative	benign
48	female	52	4a	Thy2	negative	benign
49	male	55	4c	Thy1	negative	benign
50	female	35	4c	Thy2	negative	benign
51	female	62	4c	Thy2	negative	benign
52	female	62	4c	Thy2	negative	benign
53	female	66	4c	Thy2	negative	benign
54	female	50	4b	Thy1	negative	benign
55	female	65	4b	Thy2	negative	benign
56	female	41	4c	Thy3a	BRAF V600E	PTC
57	female	47	5	Thy2	negative	benign
58	female	61	4b	Thy2	negative	benign
59	female	61	4b	Thy1	negative	benign
60	female	44	4c	Thy1	negative	benign
61	female	33	5	Thy2	negative	benign
62	female	33	4a	Thy1	negative	benign
63	female	49	4a	Thy1	negative	benign
64	male	69	4c	Thy2	BRAF V600E	microPTC
65	female	35	4c	Thy2	negative	benign
66	female	22	4c	Thy4	BRAF V600E	PTC
67	female	21	4c	Thy1	negative	benign
68	female	33	4b	Thy2	negative	benign
69	female	46	4c	Thy2	negative	benign
70	female	38	4b	Thy1	negative	benign
71	female	40	4a	Thy2	negative	benign
72	female	58	4a	Thy2	negative	benign
73	female	33	4c	Thy2	negative	benign
74	female	34	4c	Thy1	negative	benign
75	female	52	4c	Thy1	negative	benign
76	female	43	4c	Thy2	negative	benign
77	female	53	4b	Thy3a	negative	benign
78	female	53	4a	Thy2	negative	benign
79	male	73	4c	Thy1	negative	benign
80	female	59	4c	Thy1	negative	benign
81	female	57	4b	Thy2	negative	benign
82	female	43	4a	Thy1	negative	benign
83	female	76	4b	Thy2	negative	benign
84	female	57	4c	Thy2	negative	benign
85	female	43	4c	Thy2	negative	benign
86	female	57	4c	Thy2	negative	benign
87	female	62	4b	Thy2	negative	benign
88	female	36	4b	Thy1	negative	benign
89	female	63	4c	Thy2	negative	benign
90	female	37	4b	Thy2	negative	benign
91	female	39	4c	Thy2	negative	benign
92	female	38	4c	Thy1	negative	benign
93	female	50	4c	Thy2	negative	benign
94	female	50	4c	Thy2	negative	benign
95	male	60	4c	Thy4	BRAF V600E	microPTC
96	male	50	4b	Thy2	negative	benign
97	female	49	4a	Thy1	negative	benign
98	female	34	4c	Thy1	negative	benign
99	male	50	4a	Thy2	negative	benign
100	female	49	4a	Thy1	negative	benign
101	female	49	4b	Thy3a	negative	benign
102	female	49	4b	Thy3a	negative	benign
103	female	46	4b	Thy2	negative	benign
104	female	23	4a	Thy1	negative	benign
105	female	49	4a	Thy1	negative	benign
106	female	49	4c	Thy3a	RET/PTC1	microPTC
107	male	52	4b	Thy1	negative	benign
108	female	40	4b	Thy2	negative	benign
109	female	51	4c	Thy1	negative	benign
110	female	55	5	Thy4	BRAF V600E	microPTC
111	female	52	4c	Thy3a	negative	microPTC
112	female	64	5	Thy2	negative	benign
113	male	67	4c	Thy2	negative	benign
114	female	55	4c	Thy3a	negative	benign
115	female	39	4b	Thy3f	negative	benign
116	female	56	4b	Thy2	negative	benign
117	male	56	4a	Thy2	negative	benign
118	male	42	4c	Thy1	negative	benign
119	male	27	4b	Thy1	negative	benign
120	female	65	4b	Thy2	negative	benign
121	female	62	5	Thy2	BRAF V600E	microPTC
122	male	39	4c	Thy4	BRAF V600E	PTC
123	female	45	4c	Thy1	negative	benign
124	female	24	4b	Thy1	negative	benign
126	male	47	4c	Thy2	BRAF V600E	PTC
127	male	27	4b	Thy1	negative	benign
128	female	47	4b	Thy2	negative	benign
129	female	44	4b	Thy4	BRAF V600E	PTC
130	female	66	4c	Thy2	negative	benign
131	female	31	4c	Thy4	BRAF V600E	PTC
132	female	47	4b	Thy2	negative	benign
133	male	33	4c	Thy1	negative	benign
134	male	39	4c	Thy1	negative	benign
135	female	63	4c	Thy1	negative	benign
136	male	33	4c	Thy1	negative	benign
137	female	43	4c	Thy2	BRAF V600E	PTC
138	male	34	4c	Thy4	BRAF V600E	PTC
139	female	51	4c	Thy1	negative	benign
141	female	51	4c	Thy1	negative	benign
142	female	30	5	Thy4	BRAF V600E	PTC
143	female	37	5	Thy3a	negative	PTC
144	female	42	4c	Thy1	negative	benign
145	female	49	4b	Thy3a	negative	benign
146	male	51	4b	Thy2	negative	benign
147	male	65	4c	Thy2	negative	benign
148	female	36	4b	Thy4	negative	PTC
149	female	70	4a	Thy3f	negative	benign
150	female	57	4c	Thy3a	negative	benign
151	female	64	4c	Thy1	negative	benign
152	female	51	4c	Thy2	negative	FTC
153	female	38	4b	Thy1	negative	benign
154	female	60	4b	Thy2	negative	benign
155	female	58	4c	Thy2	negative	benign
156	female	75	4a	Thy1	negative	benign
157	female	42	5	Thy5	BRAF V600E	PTC
158	female	44	4b	Thy3a	negative	benign
159	female	58	4b	Thy3a	negative	benign
160	female	38	4b	Thy1	negative	benign
161	male	56	5	Thy4	BRAF V600E	microPTC
162	female	21	4a	Thy1	negative	benign
163	female	45	5	Thy2	negative	benign
164	female	47	4c	Thy2	negative	benign
165	female	58	4c	Thy1	negative	benign
166	female	60	5	Thy4	BRAF V600E	PTC
167	female	64	4b	Thy3a	negative	benign
168	female	42	5	Thy5	BRAF V600E	PTC
169	male	56	4b	Thy1	negative	benign
170	female	34	4b	Thy2	negative	benign
171	male	56	4b	Thy1	negative	benign
172	female	46	4b	Thy2	negative	benign
173	female	51	4b	Thy2	negative	benign
175	female	46	4c	Thy1	negative	microPTC
176	female	34	4b	Thy2	negative	benign
177	female	51	4b	Thy2	negative	benign
178	female	35	4c	Thy3a	BRAF V600E	PTC
179	female	31	4c	Thy4	BRAF V600E	microPTC
180	female	26	4c	Thy1	negative	benign
181	male	42	4c	Thy3a	BRAF V600E	PTC
182	male	58	4c	Thy1	negative	benign
183	female	56	4b	Thy2	negative	benign
184	female	40	4c	Thy2	negative	benign
185	female	26	4b	Thy1	negative	benign
186	female	68	4b	Thy5	BRAF V600E	microPTC
187	male	20	4b	Thy2	negative	benign
190	male	49	4a	Thy1	negative	benign
191	male	49	4a	Thy2	negative	benign
192	female	61	4c	Thy2	negative	benign
193	female	60	4b	Thy2	negative	benign
194	female	26	4c	Thy4	BRAF V600E	PTC
195	female	33	5	Thy1	negative	benign
196	male	15	4c	Thy2	negative	benign
197	male	40	4b	Thy1	negative	benign
198	male	15	4c	Thy2	negative	benign
199	female	45	4c	Thy1	negative	benign
200	male	33	5	Thy3a	negative	microPTC
201	male	58	4c	Thy1	negative	benign
202	female	26	4b	Thy4	BRAF V600E	PTC
203	female	36	4c	Thy4	BRAF V600E	PTC
204	female	36	4c	Thy4	BRAF V600E	PTC
205	female	40	4b	Thy1	negative	benign
206	female	29	4b	Thy4	BRAF V600E	PTC
207	female	36	4c	Thy4	BRAF V600E	PTC
208	female	40	4b	Thy1	negative	benign
209	female	53	4b	Thy1	negative	benign
210	female	58	4b	Thy2	negative	benign
211	female	25	4b	Thy4	negative	microPTC
212	female	33	4c	Thy1	negative	benign
213	female	25	4b	Thy4	negative	microPTC
214	female	33	4c	Thy1	negative	benign
215	female	43	4b	Thy1	negative	benign
216	female	52	4c	Thy1	negative	benign
217	male	31	4c	Thy2	BRAF V600E	microPTC
218	female	53	4b	Thy1	negative	benign
219	male	25	4b	Thy1	negative	benign
220	female	41	4c	Thy2	negative	benign
221	female	37	4b	Thy1	negative	benign
222	female	56	4a	Thy2	negative	benign
223	female	56	4c	Thy2	negative	benign
224	female	45	4b	Thy3f	negative	benign
225	female	45	4b	Thy3f	negative	PTC
226	female	26	4c	Thy4	BRAF V600E	PTC
227	male	58	4b	Thy1	negative	benign
228	male	71	4c	Thy1	negative	benign
229	male	56	5	Thy3a	negative	microPTC
230	male	42	4b	Thy1	negative	benign
231	male	57	5	Thy1	negative	benign
232	female	48	4b	Thy1	negative	benign
233	female	34	4c	Thy1	negative	benign
234	female	52	4b	Thy1	negative	benign
235	female	27	4c	Thy4	BRAF V600E	PTC
236	female	39	4c	Thy2	negative	benign
237	female	42	5	Thy2	negative	benign
238	female	31	4c	Thy1	negative	PTC
239	female	31	4c	Thy1	negative	PTC
240	female	31	4c	Thy1	negative	PTC
241	female	36	4c	Thy1	negative	benign
242	female	62	5	Thy4	BRAF V600E	PTC
243	female	32	4b	Thy2	negative	benign
244	male	59	4c	Thy2	negative	benign
245	female	64	4a	Thy2	negative	benign
246	female	46	4c	Thy2	negative	benign
247	female	36	4c	Thy1	negative	benign
248	female	46	4c	Thy2	negative	benign
249	female	46	4c	Thy1	negative	benign
250	female	44	4b	Thy1	negative	benign
251	female	28	4c	Thy1	negative	benign
252	female	46	4c	Thy2	negative	microPTC
253	female	68	4c	Thy1	negative	benign
254	female	28	4c	Thy1	negative	benign
255	female	44	4b	Thy1	negative	benign
256	female	46	4c	Thy1	negative	benign
257	female	44	4b	Thy1	negative	benign
258	male	55	4c	Thy2	negative	benign
259	female	16	4c	Thy1	negative	benign
260	female	58	4c	Thy2	negative	benign
261	male	40	4c	Thy2	negative	benign
262	male	47	4c	Thy1	negative	benign
263	female	52	4b	Thy1	negative	benign
264	male	37	4c	Thy2	RET/PTC3	PTC
265	female	43	4c	Thy2	negative	benign
266	female	57	5	Thy3a	negative	benign
267	female	57	4c	Thy1	negative	benign
268	female	43	4c	Thy1	BRAF V600E	PTC
269	female	35	4c	Thy1	negative	benign
270	female	37	4a	Thy1	negative	benign
271	female	16	4c	Thy2	negative	benign
272	male	47	4c	Thy1	negative	benign
273	female	52	4b	Thy1	negative	benign
274	female	16	4c	Thy2	negative	benign
275	male	37	4c	Thy2	RET/PTC3	PTC
276	female	35	4c	Thy1	negative	benign
277	female	43	4c	Thy4	BRAF V600E	PTC
278	female	49	4a	Thy1	negative	benign
279	male	66	4b	Thy2	negative	benign
280	female	62	4b	Thy2	negative	benign
281	female	37	4c	Thy5	BRAF V600E	PTC
282	female	42	4a	Thy1	negative	benign
283	female	49	4b	Thy1	negative	benign
284	male	66	4b	Thy2	negative	benign
285	female	42	4a	Thy1	negative	benign
286	female	23	4b	Thy2	negative	benign
287	female	40	4c	Thy5	BRAF V600E	PTC
288	female	41	4b	Thy1	negative	benign
289	female	47	4c	Thy2	BRAF V600E	microPTC
290	female	66	4b	Thy2	negative	benign
291	female	41	4b	Thy1	negative	benign
292	female	66	4b	Thy2	negative	benign
293	male	70	4b	Thy3a	negative	benign
294	male	60	4c	Thy5	BRAF V600E	PTC
295	female	49	4b	Thy2	negative	benign
296	male	67	4a	Thy2	negative	benign
297	female	36	4b	Thy2	negative	benign
298	female	35	4b	Thy5	negative	PTC
299	female	46	4b	Thy2	negative	benign
300	male	70	4b	Thy3a	negative	benign
301	female	46	4b	Thy2	negative	benign
302	female	64	4c	Thy3f	negative	benign
303	female	58	4c	Thy2	negative	benign
304	male	43	4b	Thy2	negative	benign
305	male	20	4b	Thy4	BRAF V600E	microPTC
306	female	53	4c	Thy1	negative	benign
309	female	48	4c	Thy2	BRAF V600E	PTC
310	female	47	4c	Thy1	negative	benign
311	female	58	4c	Thy2	negative	benign
312	female	47	4c	Thy2	negative	benign
313	female	59	4b	Thy1	negative	benign
314	male	45	4c	Thy2	negative	benign
315	female	62	4c	Thy2	negative	benign
316	male	58	4a	Thy1	negative	benign
317	female	65	4c	Thy2	negative	benign
318	male	38	4c	Thy1	negative	benign
319	female	65	4c	Thy2	negative	benign
320	female	64	5	Thy1	BRAF V600E	PTC
321	male	58	4a	Thy1	negative	benign
322	female	40	4c	Thy3a	BRAF V600E	PTC
323	female	35	4c	Thy1	negative	benign
325	female	35	4c	Thy1	negative	benign
326	female	30	5	Thy1	BRAF V600E	PTC
327	female	50	4c	Thy1	BRAF V600E	PTC
328	male	46	4b	Thy1	negative	benign
329	female	41	4c	Thy1	negative	benign
331	male	41	5	Thy3a	negative	PTC
333	female	42	4b	Thy2	negative	benign
334	female	50	4c	Thy4	BRAF V600E	microPTC
335	male	38	5	Thy3a	negative	PTC
336	male	44	4c	Thy2	negative	benign
337	female	58	4c	Thy5	BRAF V600E	microPTC
338	female	24	4c	Thy5	BRAF V600E	microPTC
339	female	64	4b	Thy4	negative	benign
340	female	31	4b	Thy1	negative	benign
341	female	36	4b	Thy1	negative	benign
342	female	31	4c	Thy4	BRAF V600E	PTC
343	female	50	4c	Thy1	negative	benign
344	female	11	4c	Thy2	negative	benign
345	female	40	4c	Thy1	negative	benign
346	male	40	4b	Thy2	negative	benign
347	male	40	4b	Thy2	negative	benign
348	female	45	4c	Thy1	negative	benign
349	female	33	5	Thy2	negative	benign
350	female	23	4c	Thy2	negative	benign
351	female	52	4c	Thy2	negative	benign
352	female	47	4c	Thy1	negative	benign
353	female	47	4c	Thy1	negative	benign
355	female	47	4c	Thy4	negative	PTC
356	female	38	4a	Thy1	negative	benign
357	female	45	4b	Thy2	negative	benign
358	female	21	4c	Thy4	BRAF V600E	microPTC
359	female	53	4c	Thy5	negative	PTC
360	female	53	4c	Thy5	negative	PTC
361	female	25	4c	Thy2	negative	benign
362	female	35	4b	Thy2	negative	benign
364	female	64	4b	Thy2	negative	benign
365	male	30	4b	Thy2	negative	benign
366	male	48	5	Thy4	BRAF V600E	microPTC
367	male	48	5	Thy4	BRAF V600E	microPTC
368	female	47	5	Thy4	BRAF V600E	PTC
369	female	53	4b	Thy1	negative	benign
370	male	48	5	Thy4	BRAF V600E	microPTC
371	male	56	4a	Thy2	negative	benign
372	female	25	5	Thy5	BRAF V600E	PTC
373	female	65	4a	Thy1	negative	benign
374	female	50	5	Thy5	BRAF V600E	PTC
375	female	77	4c	Thy4	BRAF V600E	PTC
376	male	56	4a	Thy2	negative	benign
377	male	36	4c	Thy4	BRAF V600E	microPTC
378	female	52	4b	Thy4	BRAF V600E	PTC
379	male	40	4c	Thy1	negative	PTC
380	female	35	4c	Thy1	negative	benign
381	female	49	4b	Thy1	negative	benign
382	female	41	4b	Thy1	negative	benign
383	female	35	4c	Thy1	negative	benign
384	female	61	4c	Thy3a	BRAF V600E	partial adenomatous hyperplasia with nodular goiter
385	female	34	4b	Thy2	negative	benign
387	female	54	4c	Thy2	BRAF V600E	adenomatous hyperplasia with underlying lymphocytic thyroiditis
388	female	54	4c	Thy3a	BRAF V600E	PTC
389	female	53	4b	Thy2	negative	benign
390	female	44	5	Thy1	negative	PTC
391	male	56	4a	Thy1	negative	benign
392	male	40	4c	Thy1	negative	PTC
393	female	61	4c	Thy3a	BRAF V600E	partial adenomatous hyperplasia with nodular goiter
394	male	40	4c	Thy3a	BRAF V600E	PTC
395	female	52	4a	Thy4	negative	PTC
396	female	58	4b	Thy2	BRAF V600E	adenomatous hyperplasia with colloid goiter
397	female	58	4b	Thy2	BRAF V600E	adenomatous hyperplasia with colloid goiter
398	female	36	4c	Thy4	BRAF V600E	PTC
399	female	42	4b	Thy1	BRAF V600E	PTC
400	female	33	4b	Thy1	negative	benign
401	male	61	4b	Thy1	negative	benign
402	male	33	4c	Thy4	BRAF V600E	microPTC
403	female	57	4b	Thy2	negative	benign
404	female	46	4a	Thy2	negative	benign
405	female	39	4a	Thy1	negative	benign
406	female	57	4c	Thy1	negative	benign
407	female	44	4c	Thy2	negative	benign
409	female	37	4b	Thy2	negative	benign
410	male	52	4c	Thy5	BRAF V600E	PTC
411	female	57	4c	Thy2	negative	benign
412	male	59	4b	Thy1	negative	benign
413	female	53	4c	Thy4	negative	microPTC
414	female	39	4c	Thy1	negative	benign
415	female	44	4c	Thy4	BRAF V600E	PTC
416	female	44	4c	Thy4	BRAF V600E	PTC
417	female	31	4b	Thy2	negative	benign
418	female	34	4a	Thy1	negative	benign
419	female	58	4c	Thy2	BRAF V600E	PTC
420	female	52	4b	Thy1	negative	benign
421	female	57	4c	Thy2	negative	benign
422	female	35	4a	Thy1	negative	benign
423	female	52	4c	Thy5	BRAF V600E	microPTC
424	female	59	4a	Thy2	negative	benign
425	female	43	4b	Thy4	BRAF V600E	fvPTC
426	male	61	4b	Thy1	negative	benign
427	male	36	4c	Thy1	negative	benign
428	male	34	4c	Thy1	negative	benign
429	female	46	5	Thy5	negative	PTC
430	female	53	4b	Thy2	negative	benign
431	female	17	4c	Thy2	negative	benign
432	female	69	4b	Thy2	negative	benign
433	male	34	4b	Thy2	negative	benign
434	male	53	4b	Thy4	BRAF V600E	PTC
435	male	38	4b	Thy2	negative	benign
436	female	36	5	Thy5	BRAF V600E	PTC
437	female	35	5	Thy1	negative	PTC
438	male	32	4b	Thy1	negative	benign
439	male	48	4b	Thy4	BRAF V600E	PTC
440	male	53	4c	Thy4	negative	PTC
441	female	31	4c	Thy4	BRAF V600E	PTC
443	female	29	4c	Thy1	negative	benign
444	male	44	4a	Thy1	negative	benign
445	female	22	4b	Thy2	negative	benign
446	male	46	4b	Thy1	negative	benign
447	female	25	5	Thy4	negative	PTC
448	female	58	4a	Thy2	negative	benign
449	female	44	5	Thy4	negative	PTC
450	female	45	4b	Thy1	negative	benign
451	female	38	4c	Thy2	negative	benign
452	female	41	4c	Thy2	negative	benign
453	female	41	4c	Thy1	negative	benign
454	female	51	4c	Thy1	negative	benign
455	female	67	4b	Thy1	negative	benign
456	female	66	4a	Thy2	BRAF V600E	partial adenomatous hyperplasia with nodular goiter
457	female	42	4c	Thy4	BRAF V600E	microPTC
458	female	32	4b	Thy3a	BRAF V600E	PTC
459	male	47	4c	Thy1	negative	benign
460	male	57	4c	Thy5	negative	microPTC
462	female	61	5	Thy1	negative	benign
463	female	51	4c	Thy2	negative	benign
464	female	23	4c	Thy2	BRAF V600E	PTC
465	female	57	4b	Thy2	negative	benign
466	female	59	4b	Thy2	negative	benign
467	male	53	4b	Thy1	negative	benign
468	male	54	4b	Thy2	negative	benign
469	female	55	4c	Thy1	negative	benign
470	female	45	4c	Thy2	BRAF V600E	PTC
471	female	46	4c	Thy2	BRAF V600E	PTC
472	female	50	5	Thy4	BRAF V600E	PTC
474	female	45	4c	Thy2	negative	benign
475	female	27	5	Thy1	negative	benign
476	female	33	4c	Thy5	BRAF V600E	PTC
477	female	39	4c	Thy1	negative	benign
478	male	24	4c	Thy1	negative	benign
479	female	35	4c	Thy1	negative	benign
480	female	30	4c	Thy1	negative	benign
481	female	50	4c	Thy3a	negative	PTC
482	female	58	4b	Thy2	negative	benign
483	female	21	4c	Thy2	negative	benign
484	female	21	4b	Thy1	negative	benign
485	male	52	4a	Thy1	negative	benign
486	male	52	4a	Thy1	negative	benign
487	male	56	4b	Thy1	negative	benign
488	male	29	4c	Thy1	negative	benign
489	female	45	4c	Thy2	negative	benign
490	male	50	4c	Thy1	negative	benign
491	female	49	4c	Thy2	negative	benign
492	male	29	4c	Thy1	negative	benign
493	female	35	4c	Thy1	negative	benign
494	male	24	4a	Thy1	negative	benign
495	female	65	4c	Thy2	negative	benign
496	female	25	5	Thy3a	BRAF V600E	PTC
497	male	37	4c	Thy4	BRAF V600E	PTC
498	female	23	4b	Thy2	negative	benign
499	male	44	4c	Thy1	negative	benign
500	male	55	4c	Thy1	negative	benign
501	female	54	4b	Thy2	negative	benign
502	female	23	4b	Thy1	negative	benign
503	female	21	4c	Thy2	negative	benign
504	female	31	5	Thy5	BRAF V600E	PTC
505	male	46	4a	Thy2	negative	benign
506	male	44	4c	Thy1	negative	benign
507	female	43	4c	Thy1	negative	benign
508	female	51	4a	Thy1	negative	benign
509	female	41	4c	Thy2	negative	benign
510	female	21	4a	Thy2	negative	benign
511	male	36	4c	Thy1	negative	benign
512	female	39	4c	Thy2	negative	benign
513	female	42	4c	Thy5	BRAF V600E	PTC
514	female	52	4b	Thy1	negative	benign
515	male	23	4b	Thy2	negative	benign
516	female	66	5	Thy1	negative	PTC
517	male	23	4b	Thy2	negative	benign
518	male	21	4c	Thy2	negative	benign
519	female	52	4a	Thy2	negative	benign
521	male	30	5	Thy5	negative	PTC
522	female	22	4c	Thy1	negative	benign
